# Supplementary material for: Striatal dynamics explain duration judgments
Source: eLife. 2015 Dec 7;4:e11386. doi: 10.7554/eLife.11386 (PMC4721960; doi:10.7554/eLife.11386)
Supplement: Figure 1—source data 1. — DOI: http://dx.doi.org/10.7554/eLife.11386.004 [file elife-11386-fig1-data1.txt]

ChoiceLong	Interval	Name	MuscimolDose	Date
1	1.95	Albert	0	141216
0	1.26	Albert	0	141216
1	1.38	Albert	0	141216
0	0.6	Albert	0	141216
0	0.6	Albert	0	141216
0	1.38	Albert	0	141216
1	2.4	Albert	0	141216
0	1.38	Albert	0	141216
1	1.95	Albert	0	141216
1	1.38	Albert	0	141216
0	1.05	Albert	0	141216
0	0.6	Albert	0	141216
0	1.38	Albert	0	141216
0	0.6	Albert	0	141216
0	1.38	Albert	0	141216
0	0.6	Albert	0	141216
0	1.62	Albert	0	141216
0	1.62	Albert	0	141216
0	1.95	Albert	0	141216
0	1.26	Albert	0	141216
0	1.26	Albert	0	141216
1	2.4	Albert	0	141216
0	1.05	Albert	0	141216
1	2.4	Albert	0	141216
1	1.74	Albert	0	141216
1	2.4	Albert	0	141216
0	1.62	Albert	0	141216
0	1.05	Albert	0	141216
1	1.74	Albert	0	141216
1	1.74	Albert	0	141216
1	1.95	Albert	0	141216
0	0.6	Albert	0	141216
1	1.95	Albert	0	141216
1	1.95	Albert	0	141216
1	1.74	Albert	0	141216
0	1.62	Albert	0	141216
0	1.62	Albert	0	141216
0	1.62	Albert	0	141216
0	1.62	Albert	0	141216
0	1.62	Albert	0	141216
0	1.62	Albert	0	141216
0	1.62	Albert	0	141216
0	1.62	Albert	0	141216
1	1.62	Albert	0	141216
1	1.62	Albert	0	141216
1	1.62	Albert	0	141216
1	1.62	Albert	0	141216
1	1.62	Albert	0	141216
1	1.62	Albert	0	141216
1	1.62	Albert	0	141216
0	1.62	Albert	0	141216
0	1.62	Albert	0	141216
1	1.62	Albert	0	141216
1	1.62	Albert	0	141216
1	1.62	Albert	0	141216
1	1.38	Albert	0	141216
0	0.6	Albert	0	141216
1	2.4	Albert	0	141216
0	0.6	Albert	0	141216
0	0.6	Albert	0	141216
1	1.95	Albert	0	141216
1	1.95	Albert	0	141216
1	2.4	Albert	0	141216
1	1.26	Albert	0	141216
1	1.38	Albert	0	141216
0	0.6	Albert	0	141216
0	1.26	Albert	0	141216
0	0.6	Albert	0	141216
0	1.05	Albert	0	141216
1	1.38	Albert	0	141216
1	1.95	Albert	0	141216
1	2.4	Albert	0	141216
0	1.38	Albert	0	141216
0	1.38	Albert	0	141216
1	1.74	Albert	0	141216
0	1.26	Albert	0	141216
1	1.74	Albert	0	141216
1	2.4	Albert	0	141216
0	0.6	Albert	0	141216
0	1.62	Albert	0	141216
1	1.62	Albert	0	141216
1	1.05	Albert	0	141216
0	1.05	Albert	0	141216
1	1.74	Albert	0	141216
0	0.6	Albert	0	141216
0	1.26	Albert	0	141216
1	0.6	Albert	0	141216
0	0.6	Albert	0	141216
0	1.05	Albert	0	141216
1	1.95	Albert	0	141216
1	1.74	Albert	0	141216
0	1.05	Albert	0	141216
1	1.95	Albert	0	141216
0	0.6	Albert	0	141216
1	1.62	Albert	0	141216
0	1.05	Albert	0	141216
0	0.6	Albert	0	141216
1	1.38	Albert	0	141216
1	2.4	Albert	0	141216
0	1.05	Albert	0	141216
1	1.62	Albert	0	141216
1	1.95	Albert	0	141216
1	1.74	Albert	0	141216
1	1.95	Albert	0	141216
1	1.62	Albert	0	141216
1	1.95	Albert	0	141216
1	1.74	Albert	0	141216
1	1.62	Albert	0	141216
0	1.05	Albert	0	141216
1	1.38	Albert	0	141216
1	1.38	Albert	0	141216
0	1.38	Albert	0	141216
0	1.74	Albert	0	141216
0	1.26	Albert	0	141216
0	1.26	Albert	0	141216
0	1.38	Albert	0	141216
0	1.05	Albert	0	141216
1	1.26	Albert	0	141216
0	0.6	Albert	0	141216
0	1.26	Albert	0	141216
0	1.62	Albert	0	141216
0	1.05	Albert	0	141216
0	1.26	Albert	0	141216
1	1.95	Albert	0	141216
1	1.26	Albert	0	141216
1	1.74	Albert	0	141216
1	1.74	Albert	0	141216
1	1.62	Albert	0	141216
0	1.26	Albert	0	141216
1	2.4	Albert	0	141216
1	1.95	Albert	0	141216
1	1.74	Albert	0	141216
1	1.26	Albert	0	141216
1	2.4	Albert	0	141216
1	1.95	Albert	0	141216
1	1.74	Albert	0	141216
0	0.6	Albert	0	141216
0	1.38	Albert	0	141216
1	1.95	Albert	0	141216
1	2.4	Albert	0	141216
1	1.38	Albert	0	141216
1	2.4	Albert	0	141216
1	1.62	Albert	0	141216
1	2.4	Albert	0	141216
1	1.95	Albert	0	141216
1	1.74	Albert	0	141216
1	2.4	Albert	0	141216
1	1.38	Albert	0	141216
0	1.05	Albert	0	141216
0	1.62	Albert	0	141216
0	1.26	Albert	0	141216
1	1.38	Albert	0	141216
1	1.38	Albert	0	141216
1	1.38	Albert	0	141216
0	1.38	Albert	0	141216
0	1.38	Albert	0	141216
0	1.38	Albert	0	141216
1	2.4	Albert	0	141216
1	2.4	Albert	0	141216
1	1.74	Albert	0	141216
0	1.05	Albert	0	141216
0	1.26	Albert	0	141216
0	0.6	Albert	0	141216
1	1.95	Albert	0	141216
0	1.26	Albert	0	141216
0	0.6	Albert	0	141216
1	2.4	Albert	0	141216
1	2.4	Albert	0	141216
1	1.62	Albert	0	141216
1	1.74	Albert	0	141216
0	0.6	Albert	0	141216
0	1.05	Albert	0	141216
1	1.74	Albert	0	141216
1	2.4	Albert	0	141216
1	1.62	Albert	0	141216
1	1.95	Albert	0	141216
1	1.62	Albert	0	141216
1	1.74	Albert	0	141216
0	1.26	Albert	0	141216
0	1.62	Albert	0	141216
1	1.95	Albert	0	141216
0	1.38	Albert	0	141216
1	2.4	Albert	0	141216
1	1.74	Albert	0	141216
0	1.05	Albert	0	141216
0	1.26	Albert	0	141216
0	1.05	Albert	0	141216
0	1.62	Albert	0	141216
1	1.74	Albert	0	141216
0	1.05	Albert	0	141216
0	1.26	Albert	0	141216
1	2.4	Albert	0	141216
1	1.62	Albert	0	141216
0	0.6	Albert	0	141216
1	1.26	Albert	0	141216
0	1.05	Albert	0	141216
1	1.38	Albert	0	141216
0	1.26	Albert	0	141216
1	2.4	Albert	0	141216
0	0.6	Albert	0	141216
1	1.95	Albert	0	141216
0	1.74	Albert	0	141216
0	1.26	Albert	0	141216
0	1.26	Albert	0	141216
1	1.95	Albert	0	141216
1	1.74	Albert	0	141216
1	2.4	Albert	0	141216
0	0.6	Albert	0	141216
1	2.4	Albert	0	141216
0	0.6	Albert	0	141216
0	1.62	Albert	0	141216
0	0.6	Albert	0	141216
1	1.95	Albert	0	141216
1	1.95	Albert	0	141216
1	1.95	Albert	0	141216
0	1.26	Albert	0	141216
0	1.26	Albert	0	141216
0	1.26	Albert	0	141216
0	1.38	Albert	0	141216
1	1.74	Albert	0	141216
1	1.62	Albert	0	141216
1	1.74	Albert	0	141216
1	1.26	Albert	0	141216
1	1.95	Albert	0	141216
1	1.74	Albert	0	141216
0	0.6	Albert	0	141216
0	0.6	Albert	0	141216
1	2.4	Albert	0	141216
1	1.74	Albert	0	141216
0	1.05	Albert	0	141216
1	1.62	Albert	0	141216
1	1.74	Albert	0	141216
0	0.6	Albert	0	141216
0	0.6	Albert	0	141216
1	1.74	Albert	0	141216
1	1.95	Albert	0	141216
1	1.74	Albert	0	141216
1	1.95	Albert	0	141216
1	1.62	Albert	0	141216
1	1.62	Albert	0	141216
0	2.4	Albert	0	141216
0	1.05	Albert	0	141216
0	0.6	Albert	0	141216
0	1.74	Albert	0	141216
1	1.74	Albert	0	141216
0	1.05	Albert	0	141216
1	1.95	Albert	0	141216
1	1.38	Albert	0	141216
0	1.05	Albert	0	141216
0	0.6	Albert	0	141216
1	1.38	Albert	0	141216
0	1.38	Albert	0	141216
0	1.26	Albert	0	141216
0	1.38	Albert	0	141216
0	1.05	Albert	0	141216
1	1.62	Albert	0	141216
1	2.4	Albert	0	141216
1	1.38	Albert	0	141216
0	1.26	Albert	0	141216
1	1.95	Albert	0	141216
1	1.05	Albert	0	141216
1	1.95	Albert	0	141216
0	1.38	Albert	0	141216
0	1.74	Albert	0	141216
1	2.4	Albert	0	141216
0	1.38	Albert	0	141216
0	0.6	Albert	0	141216
0	0.6	Albert	0	141216
1	1.26	Albert	0	141216
0	1.74	Albert	0	141216
1	1.38	Albert	0	141216
1	1.74	Albert	0	141216
1	1.38	Albert	0	141216
0	1.05	Albert	0	141216
1	2.4	Albert	0	141216
1	2.4	Albert	0	141216
0	1.26	Albert	0	141216
0	0.6	Albert	0	141216
0	2.4	Albert	0	141216
1	1.95	Albert	0	141216
0	0.6	Albert	0	141216
1	1.38	Albert	0	141216
1	1.38	Albert	0	141216
0	1.38	Albert	0	141216
0	1.38	Albert	0	141216
1	1.62	Albert	0	141216
0	1.38	Albert	0	141216
0	1.05	Albert	0	141216
1	1.95	Albert	0	141216
1	1.95	Albert	0	141216
1	1.62	Albert	0	141216
1	1.95	Albert	0	141216
1	1.62	Albert	0	141216
1	1.74	Albert	0	141216
0	1.26	Albert	0	141216
1	1.95	Albert	0	141216
1	1.95	Albert	0	141216
1	1.95	Albert	0	141216
1	1.26	Albert	0	141216
1	1.38	Albert	0	141216
1	1.26	Albert	0	141216
1	2.4	Albert	0	141216
0	0.6	Albert	0	141216
0	1.38	Albert	0	141216
0	1.05	Albert	0	141216
1	1.74	Albert	0	141216
1	1.74	Albert	0	141216
1	1.95	Albert	0	141216
0	1.26	Albert	0	141216
1	1.95	Albert	0	141216
1	1.62	Albert	0	141216
1	1.62	Albert	0	141216
0	1.26	Albert	0	141216
0	1.26	Albert	0	141216
1	1.95	Albert	0	141216
0	0.6	Albert	0	141216
0	1.62	Albert	0	141216
1	1.38	Albert	0	141216
0	1.05	Albert	0	141216
0	0.6	Albert	0	141216
1	1.95	Albert	0	141216
0	0.6	Albert	0	141216
1	1.62	Albert	0	141216
1	1.38	Albert	0	141216
0	1.38	Albert	0	141216
1	2.4	Albert	0	141216
1	1.62	Albert	0	141216
0	1.38	Albert	0	141216
0	1.38	Albert	0	141216
1	2.4	Albert	0	141216
1	1.26	Albert	0	141216
0	1.62	Albert	0	141216
0	1.38	Albert	0	141216
0	1.05	Albert	0	141216
0	1.26	Albert	0	141216
0	1.26	Albert	0	141216
0	0.6	Albert	0	141216
0	1.38	Albert	0	141216
0	1.26	Albert	0	141216
1	1.74	Albert	0	141216
1	1.74	Albert	0	141216
1	1.95	Albert	0	141216
0	1.05	Albert	0	141216
1	2.4	Albert	0	141216
1	1.74	Albert	0	141216
1	1.74	Albert	0	141216
1	1.95	Albert	0	141216
1	1.74	Albert	0	141216
0	1.05	Albert	0	141216
0	1.74	Albert	0	141216
0	1.62	Albert	0	141216
0	1.26	Albert	0	141216
0	1.95	Albert	0	141216
0	1.05	Albert	0	141216
1	1.05	Albert	0	141216
0	1.05	Albert	0	141216
0	1.62	Albert	0	141216
0	1.05	Albert	0	141216
0	0.6	Albert	0	141216
1	1.62	Albert	0	141216
0	1.05	Albert	0	141216
1	1.62	Albert	0	141216
1	1.74	Albert	0	141216
1	2.4	Albert	0	141216
0	1.05	Albert	0	141216
0	0.6	Albert	0	141216
1	1.95	Albert	0	141216
1	1.74	Albert	0	141216
1	1.62	Albert	0	141216
1	1.95	Albert	0	141216
1	1.62	Albert	0	141216
1	1.62	Albert	0	141216
1	1.74	Albert	0	141216
1	2.4	Albert	0	141216
0	0.6	Albert	0	141216
1	1.95	Albert	0	141216
1	1.38	Albert	0	141216
1	2.4	Albert	0	141216
1	2.4	Albert	0	141216
1	1.26	Albert	0	141216
0	1.05	Albert	0	141216
1	2.4	Albert	0	141216
0	1.38	Albert	0	141216
1	1.95	Albert	0	141216
0	1.38	Albert	0	141216
1	1.38	Albert	0	141216
0	1.62	Albert	0	141216
1	2.4	Albert	0	141216
0	1.26	Albert	0	141216
1	2.4	Albert	0	141216
1	1.74	Albert	0	141216
1	1.62	Albert	0	141216
0	0.6	Albert	0	141216
0	1.26	Albert	0	141216
0	1.26	Albert	0	141216
0	1.05	Albert	0	141216
1	1.38	Albert	0	141216
0	0.6	Albert	0	141216
1	1.62	Albert	0	141216
0	1.05	Albert	0	141216
0	0.6	Albert	0	141216
1	1.74	Albert	0	141216
0	0.6	Albert	0	141216
1	1.95	Albert	0	141216
1	1.95	Albert	0	141216
0	0.6	Albert	0	141216
0	0.6	Albert	0	141216
1	2.4	Albert	0	141216
1	1.26	Albert	0	141216
0	1.26	Albert	0	141216
0	0.6	Albert	0	141216
1	1.95	Albert	0	141216
0	1.74	Albert	0	141216
1	1.95	Albert	0	141216
0	1.38	Albert	0	141216
1	1.26	Albert	0	141216
0	1.38	Albert	0	141216
0	0.6	Albert	0	141216
0	0.6	Albert	0	141216
1	1.38	Albert	0	141216
0	1.05	Albert	0	141216
0	0.6	Albert	0	141216
0	0.6	Albert	0	141216
1	1.95	Albert	0	141216
1	1.26	Albert	0	141216
0	1.74	Albert	0	141216
1	2.4	Albert	0	141216
1	1.38	Albert	0	141216
0	2.4	Albert	0	141216
1	1.74	Albert	0	141216
0	1.05	Albert	0	141216
1	1.95	Albert	0	141216
0	1.62	Albert	0	141216
0	1.26	Albert	0	141216
1	1.95	Albert	0	141216
0	1.26	Albert	0	141216
1	1.95	Albert	0	141216
1	2.4	Albert	0	141216
0	1.05	Albert	0	141216
0	1.38	Albert	0	141216
1	1.74	Albert	0	141216
0	0.6	Albert	0	141216
1	1.38	Albert	0	141216
0	1.05	Albert	0	141216
0	0.6	Albert	0	141216
1	1.95	Albert	0	141216
1	1.74	Albert	0	141216
0	0.6	Albert	0	141216
1	2.4	Albert	0	141216
1	2.4	Albert	0	141216
1	1.95	Albert	0	141216
1	1.74	Albert	0	141216
1	2.4	Albert	0	141216
0	0.6	Albert	0	141216
1	1.74	Albert	0	141216
1	1.74	Albert	0	141216
1	1.74	Albert	0	141216
1	1.74	Albert	0	141216
1	1.95	Albert	0	141216
1	1.38	Albert	0	141216
1	2.4	Albert	0	141216
1	2.4	Albert	0	141216
1	2.4	Albert	0	141216
1	1.95	Albert	0	141216
0	0.6	Albert	0	141216
0	0.6	Albert	0	141216
0	1.05	Albert	0	141216
1	1.95	Albert	0	141216
1	1.74	Albert	0	141216
0	2.4	Albert	0	141216
0	0.6	Albert	0	141216
1	1.95	Albert	0	141216
0	1.26	Albert	0	141216
0	0.6	Albert	0	141216
1	1.95	Albert	0	141216
1	0.6	Albert	0	141216
0	1.62	Albert	0	141216
1	1.95	Albert	0	141216
0	1.38	Albert	0	141216
1	1.74	Albert	0	141216
0	0.6	Albert	0	141216
0	0.6	Albert	0	141216
0	0.6	Albert	0	141216
0	1.26	Albert	0	141216
0	1.38	Albert	0	141216
1	1.74	Albert	0	141216
1	1.62	Albert	0	141216
0	0.6	Albert	0	141216
1	1.38	Albert	0	141216
0	1.62	Albert	0	141216
0	0.6	Albert	0	141216
1	2.4	Albert	0	141216
0	1.05	Albert	0	141216
1	1.38	Albert	0	141216
0	1.26	Albert	0	141216
0	1.26	Albert	0	141216
0	1.38	Albert	0	141216
1	2.4	Albert	0	141216
1	2.4	Albert	0	141216
1	1.38	Albert	0	141216
0	1.38	Albert	0	141216
1	1.95	Albert	0	141216
0	1.05	Albert	0	141216
0	1.05	Albert	0	141216
0	0.6	Albert	0	141216
0	1.38	Albert	0	141216
0	1.38	Albert	0	141216
1	1.74	Albert	0	141216
1	1.62	Albert	0	141216
0	1.62	Albert	0	141216
0	1.38	Albert	0	141216
0	0.6	Albert	0	141216
1	1.95	Albert	0	141216
1	1.26	Albert	0	141216
0	1.95	Albert	0	141216
0	1.05	Albert	0	141216
0	1.26	Albert	0	141216
0	0.6	Albert	0	141216
1	1.62	Albert	0	141216
0	0.6	Albert	0	141216
0	1.05	Albert	0	141216
1	1.62	Albert	0	141216
1	2.4	Albert	0	141216
1	1.74	Albert	0	141216
0	1.26	Albert	0	141216
1	1.95	Albert	0	141216
0	0.6	Albert	0	141216
0	1.26	Albert	0	141216
1	2.4	Albert	0	141216
1	2.4	Albert	0	141216
1	1.62	Albert	0	141216
1	1.38	Albert	0	141216
1	1.95	Albert	0	141216
0	1.05	Albert	0	141216
1	1.95	Albert	0	141216
1	1.74	Albert	0	141216
1	1.38	Albert	0	141216
0	0.6	Albert	0	141216
1	1.74	Albert	0	141216
0	1.62	Albert	0	141216
1	1.62	Albert	0	141216
1	1.62	Albert	0	141216
1	1.62	Albert	0	141216
1	1.62	Albert	0	141216
1	1.62	Albert	0	141216
1	1.62	Albert	0	141216
1	2.4	Albert	0	141216
0	0.6	Albert	0	141216
1	2.4	Albert	0	141216
1	1.95	Albert	0	141216
1	1.95	Albert	0	141216
0	0.6	Albert	0	141216
1	2.4	Albert	0	141216
0	1.05	Albert	0	141216
1	1.62	Albert	0	141216
1	1.38	Albert	0	141216
1	1.95	Albert	0	141216
1	1.74	Albert	0	141216
0	1.26	Albert	0	141216
1	2.4	Albert	0	141216
1	1.74	Albert	0	141216
0	0.6	Albert	0	141216
1	1.95	Albert	0	141216
1	1.38	Albert	0	141216
0	1.38	Albert	0	141216
1	1.62	Albert	0	141216
1	2.4	Albert	0	141216
0	0.6	Albert	0	141216
0	1.05	Albert	0	141216
1	1.74	Albert	0	141216
0	0.6	Albert	0	141216
0	1.05	Albert	0	141216
0	0.6	Albert	0	141216
1	2.4	Albert	0	141216
1	2.4	Albert	6e-08	141217
0	0.6	Albert	6e-08	141217
0	1.26	Albert	6e-08	141217
1	2.4	Albert	6e-08	141217
0	1.26	Albert	6e-08	141217
0	1.38	Albert	6e-08	141217
0	1.38	Albert	6e-08	141217
1	1.62	Albert	6e-08	141217
0	1.62	Albert	6e-08	141217
1	2.4	Albert	6e-08	141217
1	2.4	Albert	6e-08	141217
0	1.38	Albert	6e-08	141217
0	1.74	Albert	6e-08	141217
0	0.6	Albert	6e-08	141217
0	1.38	Albert	6e-08	141217
0	1.74	Albert	6e-08	141217
1	1.95	Albert	6e-08	141217
0	1.38	Albert	6e-08	141217
1	1.74	Albert	6e-08	141217
0	1.62	Albert	6e-08	141217
1	2.4	Albert	6e-08	141217
0	1.38	Albert	6e-08	141217
1	2.4	Albert	6e-08	141217
0	1.38	Albert	6e-08	141217
1	1.95	Albert	6e-08	141217
1	1.38	Albert	6e-08	141217
1	2.4	Albert	6e-08	141217
1	2.4	Albert	6e-08	141217
1	1.38	Albert	6e-08	141217
0	0.6	Albert	6e-08	141217
1	1.95	Albert	6e-08	141217
1	1.62	Albert	6e-08	141217
0	1.26	Albert	6e-08	141217
0	1.05	Albert	6e-08	141217
0	0.6	Albert	6e-08	141217
0	1.26	Albert	6e-08	141217
1	2.4	Albert	6e-08	141217
0	2.4	Albert	6e-08	141217
1	1.62	Albert	6e-08	141217
1	1.74	Albert	6e-08	141217
1	1.95	Albert	6e-08	141217
0	0.6	Albert	6e-08	141217
0	1.05	Albert	6e-08	141217
1	1.74	Albert	6e-08	141217
1	1.95	Albert	6e-08	141217
1	2.4	Albert	6e-08	141217
0	2.4	Albert	6e-08	141217
0	0.6	Albert	6e-08	141217
0	0.6	Albert	6e-08	141217
1	1.95	Albert	6e-08	141217
0	0.6	Albert	6e-08	141217
0	1.26	Albert	6e-08	141217
0	2.4	Albert	6e-08	141217
1	1.74	Albert	6e-08	141217
1	1.74	Albert	6e-08	141217
0	1.26	Albert	6e-08	141217
1	1.62	Albert	6e-08	141217
1	1.05	Albert	6e-08	141217
1	2.4	Albert	6e-08	141217
0	0.6	Albert	6e-08	141217
1	1.62	Albert	6e-08	141217
1	1.74	Albert	6e-08	141217
1	1.38	Albert	6e-08	141217
1	2.4	Albert	6e-08	141217
1	1.62	Albert	6e-08	141217
1	1.62	Albert	6e-08	141217
1	1.38	Albert	6e-08	141217
0	1.38	Albert	6e-08	141217
1	1.62	Albert	6e-08	141217
1	1.62	Albert	6e-08	141217
1	1.74	Albert	6e-08	141217
1	1.95	Albert	6e-08	141217
1	1.62	Albert	6e-08	141217
1	1.26	Albert	6e-08	141217
1	1.62	Albert	6e-08	141217
1	1.95	Albert	6e-08	141217
0	0.6	Albert	6e-08	141217
0	0.6	Albert	6e-08	141217
0	1.05	Albert	6e-08	141217
1	2.4	Albert	6e-08	141217
1	2.4	Albert	6e-08	141217
1	1.62	Albert	6e-08	141217
1	1.38	Albert	6e-08	141217
0	1.38	Albert	6e-08	141217
1	2.4	Albert	6e-08	141217
1	1.38	Albert	6e-08	141217
1	1.38	Albert	6e-08	141217
1	1.38	Albert	6e-08	141217
1	1.38	Albert	6e-08	141217
0	1.38	Albert	6e-08	141217
0	1.38	Albert	6e-08	141217
0	1.38	Albert	6e-08	141217
0	1.38	Albert	6e-08	141217
1	1.95	Albert	6e-08	141217
0	1.95	Albert	6e-08	141217
0	1.95	Albert	6e-08	141217
0	1.62	Albert	6e-08	141217
0	1.05	Albert	6e-08	141217
1	1.05	Albert	6e-08	141217
1	2.4	Albert	6e-08	141217
1	1.74	Albert	6e-08	141217
1	1.95	Albert	6e-08	141217
1	1.62	Albert	6e-08	141217
0	1.26	Albert	6e-08	141217
0	1.62	Albert	6e-08	141217
1	1.26	Albert	6e-08	141217
0	1.62	Albert	6e-08	141217
0	1.05	Albert	6e-08	141217
1	1.74	Albert	6e-08	141217
0	1.38	Albert	6e-08	141217
1	2.4	Albert	6e-08	141217
1	2.4	Albert	6e-08	141217
0	1.05	Albert	6e-08	141217
0	0.6	Albert	6e-08	141217
0	1.74	Albert	6e-08	141217
0	1.38	Albert	6e-08	141217
0	1.74	Albert	6e-08	141217
0	0.6	Albert	6e-08	141217
1	2.4	Albert	6e-08	141217
1	1.38	Albert	6e-08	141217
0	1.05	Albert	6e-08	141217
1	2.4	Albert	6e-08	141217
0	0.6	Albert	6e-08	141217
1	1.26	Albert	6e-08	141217
1	1.74	Albert	6e-08	141217
1	2.4	Albert	6e-08	141217
0	0.6	Albert	6e-08	141217
0	1.26	Albert	6e-08	141217
1	2.4	Albert	6e-08	141217
1	1.38	Albert	6e-08	141217
0	1.05	Albert	6e-08	141217
1	1.62	Albert	6e-08	141217
1	2.4	Albert	6e-08	141217
1	1.26	Albert	6e-08	141217
0	1.62	Albert	6e-08	141217
0	1.26	Albert	6e-08	141217
0	0.6	Albert	6e-08	141217
1	1.74	Albert	6e-08	141217
1	1.74	Albert	6e-08	141217
0	1.26	Albert	6e-08	141217
1	1.95	Albert	6e-08	141217
1	2.4	Albert	6e-08	141217
1	1.62	Albert	6e-08	141217
1	1.62	Albert	6e-08	141217
1	1.26	Albert	6e-08	141217
1	2.4	Albert	6e-08	141217
1	1.38	Albert	6e-08	141217
1	1.38	Albert	6e-08	141217
0	1.38	Albert	6e-08	141217
1	1.38	Albert	6e-08	141217
1	1.38	Albert	6e-08	141217
1	1.38	Albert	6e-08	141217
0	1.38	Albert	6e-08	141217
1	1.38	Albert	6e-08	141217
1	1.38	Albert	6e-08	141217
1	1.38	Albert	6e-08	141217
0	1.38	Albert	6e-08	141217
1	1.38	Albert	6e-08	141217
1	1.38	Albert	6e-08	141217
1	1.38	Albert	6e-08	141217
0	1.38	Albert	6e-08	141217
0	1.38	Albert	6e-08	141217
0	1.38	Albert	6e-08	141217
1	1.38	Albert	6e-08	141217
0	1.38	Albert	6e-08	141217
0	1.38	Albert	6e-08	141217
0	1.38	Albert	6e-08	141217
1	1.38	Albert	6e-08	141217
0	1.38	Albert	6e-08	141217
0	1.38	Albert	6e-08	141217
0	1.38	Albert	6e-08	141217
0	1.38	Albert	6e-08	141217
0	0.6	Albert	6e-08	141217
0	1.05	Albert	6e-08	141217
0	1.05	Albert	6e-08	141217
1	1.74	Albert	6e-08	141217
0	1.05	Albert	6e-08	141217
0	1.26	Albert	6e-08	141217
0	1.05	Albert	6e-08	141217
1	1.95	Albert	6e-08	141217
1	1.95	Albert	6e-08	141217
0	1.26	Albert	6e-08	141217
1	1.95	Albert	6e-08	141217
1	1.26	Albert	6e-08	141217
0	1.62	Albert	6e-08	141217
1	2.4	Albert	6e-08	141217
0	1.38	Albert	6e-08	141217
0	1.26	Albert	6e-08	141217
0	1.38	Albert	6e-08	141217
0	0.6	Albert	6e-08	141217
1	2.4	Albert	6e-08	141217
0	0.6	Albert	6e-08	141217
0	1.26	Albert	6e-08	141217
0	1.38	Albert	6e-08	141217
0	0.6	Albert	6e-08	141217
1	2.4	Albert	6e-08	141217
0	1.74	Albert	6e-08	141217
1	1.26	Albert	6e-08	141217
1	0.6	Albert	6e-08	141217
0	1.05	Albert	6e-08	141217
1	2.4	Albert	6e-08	141217
1	1.95	Albert	6e-08	141217
0	0.6	Albert	6e-08	141217
0	1.05	Albert	6e-08	141217
1	1.95	Albert	6e-08	141217
1	1.74	Albert	6e-08	141217
1	1.38	Albert	6e-08	141217
0	2.4	Albert	6e-08	141217
0	1.95	Albert	6e-08	141217
0	0.6	Albert	6e-08	141217
0	0.6	Albert	6e-08	141217
1	1.62	Albert	6e-08	141217
1	2.4	Albert	6e-08	141217
1	2.4	Albert	6e-08	141217
1	1.95	Albert	6e-08	141217
1	2.4	Albert	6e-08	141217
1	1.05	Albert	6e-08	141217
1	2.4	Albert	6e-08	141217
0	0.6	Albert	6e-08	141217
0	0.6	Albert	6e-08	141217
1	1.38	Albert	6e-08	141217
0	0.6	Albert	6e-08	141217
1	2.4	Albert	6e-08	141217
1	1.05	Albert	6e-08	141217
0	1.62	Albert	6e-08	141217
0	1.26	Albert	6e-08	141217
0	1.95	Albert	6e-08	141217
1	1.95	Albert	6e-08	141217
1	1.74	Albert	6e-08	141217
1	1.95	Albert	6e-08	141217
1	0.6	Albert	6e-08	141217
1	2.4	Albert	6e-08	141217
1	2.4	Albert	6e-08	141217
1	2.4	Albert	6e-08	141217
1	1.95	Albert	6e-08	141217
1	1.38	Albert	6e-08	141217
0	0.6	Albert	6e-08	141217
1	1.62	Albert	6e-08	141217
1	2.4	Albert	6e-08	141217
1	0.6	Albert	6e-08	141217
1	1.38	Albert	6e-08	141217
1	1.38	Albert	6e-08	141217
0	1.38	Albert	6e-08	141217
0	1.38	Albert	6e-08	141217
1	1.62	Albert	6e-08	141217
1	1.05	Albert	6e-08	141217
0	1.26	Albert	6e-08	141217
0	1.05	Albert	6e-08	141217
0	1.38	Albert	6e-08	141217
1	1.95	Albert	6e-08	141217
1	0.6	Albert	6e-08	141217
1	1.05	Albert	6e-08	141217
1	1.74	Albert	6e-08	141217
1	1.62	Albert	6e-08	141217
1	1.95	Albert	6e-08	141217
1	1.26	Albert	6e-08	141217
1	1.62	Albert	6e-08	141217
1	1.38	Albert	6e-08	141217
0	1.74	Albert	6e-08	141217
0	0.6	Albert	6e-08	141217
0	1.38	Albert	6e-08	141217
1	1.38	Albert	6e-08	141217
0	1.62	Albert	6e-08	141217
1	1.26	Albert	6e-08	141217
0	1.62	Albert	6e-08	141217
1	1.62	Albert	6e-08	141217
1	1.62	Albert	6e-08	141217
1	1.26	Albert	6e-08	141217
1	2.4	Albert	6e-08	141217
1	1.95	Albert	6e-08	141217
1	2.4	Albert	6e-08	141217
0	1.26	Albert	6e-08	141217
1	1.74	Albert	6e-08	141217
1	1.05	Albert	6e-08	141217
0	1.05	Albert	6e-08	141217
0	1.38	Albert	6e-08	141217
1	1.38	Albert	6e-08	141217
0	1.05	Albert	6e-08	141217
1	0.6	Albert	6e-08	141217
0	1.95	Albert	6e-08	141217
1	1.62	Albert	6e-08	141217
0	2.4	Albert	6e-08	141217
1	1.38	Albert	6e-08	141217
0	1.38	Albert	6e-08	141217
0	0.6	Albert	6e-08	141217
0	0.6	Albert	6e-08	141217
1	1.38	Albert	6e-08	141217
1	1.38	Albert	6e-08	141217
1	1.38	Albert	6e-08	141217
1	1.38	Albert	6e-08	141217
0	1.38	Albert	6e-08	141217
0	1.38	Albert	6e-08	141217
0	1.38	Albert	6e-08	141217
0	1.38	Albert	6e-08	141217
1	2.4	Albert	6e-08	141217
0	1.38	Albert	6e-08	141217
1	1.74	Albert	6e-08	141217
0	1.38	Albert	6e-08	141217
0	1.05	Albert	6e-08	141217
0	1.95	Albert	6e-08	141217
0	1.38	Albert	6e-08	141217
0	1.26	Albert	6e-08	141217
0	1.95	Albert	6e-08	141217
0	1.95	Albert	6e-08	141217
1	1.95	Albert	6e-08	141217
1	1.38	Albert	6e-08	141217
1	1.38	Albert	6e-08	141217
0	1.62	Albert	6e-08	141217
0	1.26	Albert	6e-08	141217
1	1.26	Albert	6e-08	141217
0	1.38	Albert	6e-08	141217
0	1.26	Albert	6e-08	141217
1	2.4	Albert	6e-08	141217
1	1.26	Albert	6e-08	141217
1	0.6	Albert	6e-08	141217
1	1.74	Albert	6e-08	141217
0	0.6	Albert	6e-08	141217
0	1.62	Albert	6e-08	141217
0	1.26	Albert	6e-08	141217
0	1.95	Albert	6e-08	141217
0	1.95	Albert	6e-08	141217
1	1.95	Albert	6e-08	141217
1	1.95	Albert	6e-08	141217
1	1.38	Albert	6e-08	141217
1	1.62	Albert	6e-08	141217
0	1.38	Albert	6e-08	141217
1	0.6	Albert	6e-08	141217
1	1.74	Albert	6e-08	141217
0	1.05	Albert	6e-08	141217
1	1.26	Albert	6e-08	141217
1	1.62	Albert	6e-08	141217
0	1.38	Albert	6e-08	141217
0	1.38	Albert	6e-08	141217
0	1.05	Albert	6e-08	141217
1	1.95	Albert	6e-08	141217
1	2.4	Albert	6e-08	141217
1	1.62	Albert	6e-08	141217
1	1.62	Albert	6e-08	141217
1	0.6	Albert	6e-08	141217
1	2.4	Albert	6e-08	141217
0	1.38	Albert	6e-08	141217
1	0.6	Albert	6e-08	141217
1	1.05	Albert	6e-08	141217
1	1.05	Albert	6e-08	141217
1	1.74	Albert	6e-08	141217
0	1.38	Albert	6e-08	141217
1	1.74	Albert	6e-08	141217
1	1.26	Albert	6e-08	141217
0	1.38	Albert	6e-08	141217
1	1.62	Albert	6e-08	141217
0	1.05	Albert	6e-08	141217
0	1.38	Albert	6e-08	141217
1	1.74	Albert	6e-08	141217
0	1.05	Albert	6e-08	141217
0	1.38	Albert	6e-08	141217
0	1.95	Albert	6e-08	141217
1	1.26	Albert	6e-08	141217
1	1.74	Albert	6e-08	141217
1	2.4	Albert	6e-08	141217
1	1.38	Albert	6e-08	141217
1	1.95	Albert	6e-08	141217
1	1.26	Albert	6e-08	141217
1	1.26	Albert	6e-08	141217
1	1.26	Albert	6e-08	141217
0	1.26	Albert	6e-08	141217
0	1.26	Albert	6e-08	141217
0	1.26	Albert	6e-08	141217
1	1.95	Albert	6e-08	141217
0	1.38	Albert	6e-08	141217
0	1.05	Albert	6e-08	141217
0	1.05	Albert	6e-08	141217
0	0.6	Albert	6e-08	141217
1	1.62	Albert	6e-08	141217
0	1.05	Albert	6e-08	141217
1	1.38	Albert	6e-08	141217
0	1.26	Albert	6e-08	141217
1	2.4	Albert	6e-08	141217
1	1.05	Albert	6e-08	141217
1	1.05	Albert	6e-08	141217
1	1.95	Albert	6e-08	141217
1	2.4	Albert	6e-08	141217
1	1.95	Albert	6e-08	141217
1	1.95	Albert	6e-08	141217
1	2.4	Albert	6e-08	141217
0	1.62	Albert	6e-08	141217
0	1.38	Albert	6e-08	141217
1	2.4	Albert	6e-08	141217
0	1.05	Albert	6e-08	141217
1	1.74	Albert	6e-08	141217
1	1.95	Albert	6e-08	141217
1	1.95	Albert	6e-08	141217
0	1.05	Albert	6e-08	141217
1	1.95	Albert	6e-08	141217
1	1.95	Albert	6e-08	141217
1	1.74	Albert	6e-08	141217
1	1.95	Albert	6e-08	141217
1	1.62	Albert	6e-08	141217
0	0.6	Albert	6e-08	141217
1	1.74	Albert	6e-08	141217
1	1.62	Albert	6e-08	141217
0	1.95	Albert	6e-08	141217
1	1.62	Albert	6e-08	141217
1	1.26	Albert	6e-08	141217
1	1.74	Albert	6e-08	141217
1	2.4	Albert	6e-08	141217
1	0.6	Albert	6e-08	141217
1	1.38	Albert	6e-08	141217
1	2.4	Albert	6e-08	141217
1	0.6	Albert	6e-08	141217
1	2.4	Albert	6e-08	141217
1	1.95	Albert	6e-08	141217
1	1.26	Albert	6e-08	141217
1	1.26	Albert	6e-08	141217
1	1.26	Albert	6e-08	141217
1	1.26	Albert	6e-08	141217
1	1.26	Albert	6e-08	141217
1	1.26	Albert	6e-08	141217
0	1.26	Albert	6e-08	141217
0	1.26	Albert	6e-08	141217
0	1.26	Albert	6e-08	141217
0	1.26	Albert	6e-08	141217
1	1.26	Albert	6e-08	141217
0	1.26	Albert	6e-08	141217
0	1.26	Albert	6e-08	141217
1	1.26	Albert	6e-08	141217
0	1.26	Albert	6e-08	141217
0	1.26	Albert	6e-08	141217
1	2.4	Albert	6e-08	141217
0	1.26	Albert	6e-08	141217
1	1.62	Albert	6e-08	141217
1	1.74	Albert	6e-08	141217
1	1.74	Albert	6e-08	141217
1	2.4	Albert	6e-08	141217
1	2.4	Albert	6e-08	141217
1	2.4	Albert	6e-08	141217
1	1.62	Albert	6e-08	141217
1	2.4	Albert	6e-08	141217
1	1.74	Albert	6e-08	141217
1	1.74	Albert	6e-08	141217
1	1.74	Albert	6e-08	141217
1	1.05	Albert	6e-08	141217
1	0.6	Albert	6e-08	141217
1	0.6	Albert	6e-08	141217
1	0.6	Albert	6e-08	141217
1	0.6	Albert	6e-08	141217
0	0.6	Albert	6e-08	141217
0	0.6	Albert	6e-08	141217
0	0.6	Albert	6e-08	141217
0	0.6	Albert	6e-08	141217
1	1.95	Albert	6e-08	141217
1	2.4	Albert	6e-08	141217
1	1.74	Albert	6e-08	141217
1	1.38	Albert	6e-08	141217
1	1.26	Albert	6e-08	141217
1	0.6	Albert	6e-08	141217
0	0.6	Albert	6e-08	141217
1	2.4	Albert	6e-08	141217
0	1.05	Albert	6e-08	141217
1	1.38	Albert	6e-08	141217
1	1.05	Albert	6e-08	141217
0	1.26	Albert	6e-08	141217
0	1.26	Albert	6e-08	141217
0	0.6	Albert	6e-08	141217
0	0.6	Albert	6e-08	141217
1	1.62	Albert	6e-08	141217
0	2.4	Albert	6e-08	141217
0	1.62	Albert	6e-08	141217
1	2.4	Albert	6e-08	141217
1	1.26	Albert	6e-08	141217
1	1.95	Albert	6e-08	141217
1	1.05	Albert	6e-08	141217
1	1.95	Albert	6e-08	141217
1	1.38	Albert	6e-08	141217
1	1.38	Albert	6e-08	141217
1	1.38	Albert	6e-08	141217
0	1.38	Albert	6e-08	141217
0	1.38	Albert	6e-08	141217
0	1.38	Albert	6e-08	141217
1	1.74	Albert	6e-08	141217
1	2.4	Albert	6e-08	141217
1	1.74	Albert	6e-08	141217
0	1.05	Albert	6e-08	141217
1	1.26	Albert	6e-08	141217
1	1.95	Albert	6e-08	141217
1	1.62	Albert	6e-08	141217
1	1.38	Albert	6e-08	141217
1	1.38	Albert	6e-08	141217
0	1.38	Albert	6e-08	141217
0	1.38	Albert	6e-08	141217
0	1.26	Albert	6e-08	141217
1	2.4	Albert	6e-08	141217
1	1.38	Albert	6e-08	141217
1	1.38	Albert	6e-08	141217
0	1.38	Albert	6e-08	141217
1	1.38	Albert	6e-08	141217
0	1.38	Albert	6e-08	141217
1	1.38	Albert	6e-08	141217
0	1.38	Albert	6e-08	141217
0	1.38	Albert	6e-08	141217
0	1.05	Albert	6e-08	141217
0	0.6	Albert	6e-08	141217
1	1.26	Albert	6e-08	141217
1	2.4	Albert	6e-08	141217
1	1.95	Albert	6e-08	141217
1	1.95	Albert	6e-08	141217
0	1.95	Albert	6e-08	141217
1	1.74	Albert	6e-08	141217
0	0.6	Albert	6e-08	141217
1	1.95	Albert	0	141218
1	1.26	Albert	0	141218
0	1.26	Albert	0	141218
0	1.62	Albert	0	141218
0	0.6	Albert	0	141218
0	1.26	Albert	0	141218
1	1.62	Albert	0	141218
0	1.62	Albert	0	141218
0	1.38	Albert	0	141218
0	1.38	Albert	0	141218
0	0.6	Albert	0	141218
1	2.4	Albert	0	141218
0	1.38	Albert	0	141218
1	1.95	Albert	0	141218
0	1.38	Albert	0	141218
1	1.95	Albert	0	141218
0	1.05	Albert	0	141218
0	1.05	Albert	0	141218
1	1.74	Albert	0	141218
1	1.38	Albert	0	141218
0	1.26	Albert	0	141218
0	1.05	Albert	0	141218
1	2.4	Albert	0	141218
1	1.95	Albert	0	141218
0	1.38	Albert	0	141218
0	1.26	Albert	0	141218
0	1.05	Albert	0	141218
0	0.6	Albert	0	141218
1	1.38	Albert	0	141218
0	0.6	Albert	0	141218
1	1.95	Albert	0	141218
1	1.62	Albert	0	141218
1	1.62	Albert	0	141218
1	2.4	Albert	0	141218
1	2.4	Albert	0	141218
1	1.38	Albert	0	141218
1	1.74	Albert	0	141218
1	1.95	Albert	0	141218
0	0.6	Albert	0	141218
1	1.95	Albert	0	141218
1	1.95	Albert	0	141218
1	1.74	Albert	0	141218
0	1.62	Albert	0	141218
1	1.05	Albert	0	141218
0	0.6	Albert	0	141218
1	1.95	Albert	0	141218
1	1.62	Albert	0	141218
0	0.6	Albert	0	141218
1	1.95	Albert	0	141218
1	1.95	Albert	0	141218
0	0.6	Albert	0	141218
1	1.62	Albert	0	141218
1	1.62	Albert	0	141218
1	1.38	Albert	0	141218
0	1.38	Albert	0	141218
0	1.26	Albert	0	141218
1	1.74	Albert	0	141218
1	1.74	Albert	0	141218
1	1.95	Albert	0	141218
1	1.95	Albert	0	141218
0	1.05	Albert	0	141218
1	1.74	Albert	0	141218
1	2.4	Albert	0	141218
1	2.4	Albert	0	141218
1	2.4	Albert	0	141218
1	1.74	Albert	0	141218
0	1.05	Albert	0	141218
1	2.4	Albert	0	141218
0	1.05	Albert	0	141218
0	2.4	Albert	0	141218
0	1.38	Albert	0	141218
0	1.38	Albert	0	141218
0	1.74	Albert	0	141218
1	2.4	Albert	0	141218
1	2.4	Albert	0	141218
0	0.6	Albert	0	141218
1	1.62	Albert	0	141218
1	2.4	Albert	0	141218
0	1.26	Albert	0	141218
0	1.62	Albert	0	141218
1	1.62	Albert	0	141218
1	1.95	Albert	0	141218
1	1.74	Albert	0	141218
1	1.95	Albert	0	141218
1	1.74	Albert	0	141218
0	1.26	Albert	0	141218
0	1.38	Albert	0	141218
0	0.6	Albert	0	141218
1	1.74	Albert	0	141218
0	1.05	Albert	0	141218
0	0.6	Albert	0	141218
1	1.95	Albert	0	141218
0	1.38	Albert	0	141218
1	1.62	Albert	0	141218
1	1.38	Albert	0	141218
0	1.38	Albert	0	141218
1	2.4	Albert	0	141218
0	1.05	Albert	0	141218
1	1.74	Albert	0	141218
1	2.4	Albert	0	141218
1	2.4	Albert	0	141218
0	1.05	Albert	0	141218
1	1.74	Albert	0	141218
1	1.95	Albert	0	141218
0	1.26	Albert	0	141218
0	1.62	Albert	0	141218
1	1.62	Albert	0	141218
1	1.95	Albert	0	141218
0	1.05	Albert	0	141218
0	1.05	Albert	0	141218
1	1.95	Albert	0	141218
0	1.05	Albert	0	141218
1	1.95	Albert	0	141218
1	1.38	Albert	0	141218
0	1.62	Albert	0	141218
1	1.95	Albert	0	141218
0	1.05	Albert	0	141218
1	2.4	Albert	0	141218
0	0.6	Albert	0	141218
1	1.62	Albert	0	141218
0	1.26	Albert	0	141218
1	1.74	Albert	0	141218
0	1.26	Albert	0	141218
1	1.74	Albert	0	141218
0	1.05	Albert	0	141218
0	1.26	Albert	0	141218
1	1.26	Albert	0	141218
0	1.74	Albert	0	141218
1	2.4	Albert	0	141218
1	1.74	Albert	0	141218
1	1.62	Albert	0	141218
1	1.62	Albert	0	141218
1	1.62	Albert	0	141218
1	1.26	Albert	0	141218
0	1.26	Albert	0	141218
0	1.95	Albert	0	141218
1	1.74	Albert	0	141218
1	1.62	Albert	0	141218
1	1.62	Albert	0	141218
0	0.6	Albert	0	141218
0	1.05	Albert	0	141218
1	1.62	Albert	0	141218
0	0.6	Albert	0	141218
1	1.38	Albert	0	141218
0	1.95	Albert	0	141218
0	1.05	Albert	0	141218
1	2.4	Albert	0	141218
1	2.4	Albert	0	141218
1	0.6	Albert	0	141218
1	2.4	Albert	0	141218
0	1.38	Albert	0	141218
1	1.95	Albert	0	141218
1	1.95	Albert	0	141218
0	1.05	Albert	0	141218
1	1.26	Albert	0	141218
0	1.38	Albert	0	141218
0	1.05	Albert	0	141218
1	1.38	Albert	0	141218
0	1.74	Albert	0	141218
1	1.95	Albert	0	141218
1	1.62	Albert	0	141218
0	1.26	Albert	0	141218
0	1.05	Albert	0	141218
1	1.74	Albert	0	141218
0	1.05	Albert	0	141218
1	1.38	Albert	0	141218
0	2.4	Albert	0	141218
1	1.26	Albert	0	141218
0	1.38	Albert	0	141218
0	1.62	Albert	0	141218
0	0.6	Albert	0	141218
1	1.95	Albert	0	141218
1	1.38	Albert	0	141218
1	1.74	Albert	0	141218
1	1.26	Albert	0	141218
1	1.95	Albert	0	141218
0	0.6	Albert	0	141218
0	0.6	Albert	0	141218
1	1.95	Albert	0	141218
1	1.95	Albert	0	141218
1	1.05	Albert	0	141218
1	1.62	Albert	0	141218
1	1.74	Albert	0	141218
1	1.26	Albert	0	141218
0	1.26	Albert	0	141218
1	1.62	Albert	0	141218
1	1.62	Albert	0	141218
1	1.26	Albert	0	141218
0	1.26	Albert	0	141218
0	0.6	Albert	0	141218
1	1.95	Albert	0	141218
1	1.95	Albert	0	141218
0	1.74	Albert	0	141218
1	1.95	Albert	0	141218
0	1.05	Albert	0	141218
0	1.26	Albert	0	141218
1	1.74	Albert	0	141218
1	1.62	Albert	0	141218
0	1.05	Albert	0	141218
0	1.74	Albert	0	141218
0	1.38	Albert	0	141218
0	0.6	Albert	0	141218
1	1.95	Albert	0	141218
1	1.74	Albert	0	141218
1	1.38	Albert	0	141218
1	1.62	Albert	0	141218
1	2.4	Albert	0	141218
0	0.6	Albert	0	141218
1	1.74	Albert	0	141218
1	2.4	Albert	0	141218
1	1.95	Albert	0	141218
1	2.4	Albert	0	141218
1	1.62	Albert	0	141218
1	1.95	Albert	0	141218
1	1.95	Albert	0	141218
0	1.38	Albert	0	141218
0	0.6	Albert	0	141218
0	1.05	Albert	0	141218
0	1.26	Albert	0	141218
0	1.26	Albert	0	141218
0	0.6	Albert	0	141218
1	1.95	Albert	0	141218
1	1.26	Albert	0	141218
1	2.4	Albert	0	141218
1	1.95	Albert	0	141218
1	1.95	Albert	0	141218
1	2.4	Albert	0	141218
1	1.26	Albert	0	141218
0	1.05	Albert	0	141218
0	0.6	Albert	0	141218
0	0.6	Albert	0	141218
0	1.26	Albert	0	141218
1	1.95	Albert	0	141218
0	0.6	Albert	0	141218
0	1.62	Albert	0	141218
1	1.74	Albert	0	141218
1	1.26	Albert	0	141218
0	1.26	Albert	0	141218
0	1.26	Albert	0	141218
0	1.95	Albert	0	141218
1	2.4	Albert	0	141218
1	2.4	Albert	0	141218
1	1.95	Albert	0	141218
1	1.38	Albert	0	141218
0	0.6	Albert	0	141218
1	1.95	Albert	0	141218
0	1.05	Albert	0	141218
1	1.95	Albert	0	141218
1	1.74	Albert	0	141218
0	0.6	Albert	0	141218
0	1.38	Albert	0	141218
1	1.74	Albert	0	141218
0	0.6	Albert	0	141218
0	1.38	Albert	0	141218
1	2.4	Albert	0	141218
1	2.4	Albert	0	141218
0	1.05	Albert	0	141218
1	1.95	Albert	0	141218
1	1.26	Albert	0	141218
1	2.4	Albert	0	141218
0	1.62	Albert	0	141218
0	0.6	Albert	0	141218
0	1.26	Albert	0	141218
1	1.74	Albert	0	141218
0	1.05	Albert	0	141218
0	1.38	Albert	0	141218
1	1.62	Albert	0	141218
0	1.05	Albert	0	141218
0	1.26	Albert	0	141218
1	1.74	Albert	0	141218
0	0.6	Albert	0	141218
1	2.4	Albert	0	141218
0	0.6	Albert	0	141218
1	1.62	Albert	0	141218
1	1.05	Albert	0	141218
1	2.4	Albert	0	141218
1	2.4	Albert	0	141218
0	1.38	Albert	0	141218
0	1.26	Albert	0	141218
1	1.74	Albert	0	141218
1	1.95	Albert	0	141218
0	1.26	Albert	0	141218
1	1.62	Albert	0	141218
1	1.05	Albert	0	141218
0	0.6	Albert	0	141218
0	0.6	Albert	0	141218
1	1.95	Albert	0	141218
1	1.62	Albert	0	141218
1	2.4	Albert	0	141218
1	1.74	Albert	0	141218
1	0.6	Albert	0	141218
1	1.74	Albert	0	141218
1	1.95	Albert	0	141218
0	1.38	Albert	0	141218
1	1.95	Albert	0	141218
1	1.95	Albert	0	141218
1	0.6	Albert	0	141218
0	1.26	Albert	0	141218
0	0.6	Albert	0	141218
0	0.6	Albert	0	141218
1	1.74	Albert	0	141218
0	0.6	Albert	0	141218
1	1.95	Albert	0	141218
0	0.6	Albert	0	141218
1	1.95	Albert	0	141218
0	1.74	Albert	0	141218
1	1.74	Albert	0	141218
1	1.74	Albert	0	141218
0	1.62	Albert	0	141218
0	0.6	Albert	0	141218
0	1.26	Albert	0	141218
0	1.38	Albert	0	141218
1	1.95	Albert	0	141218
1	1.62	Albert	0	141218
0	1.26	Albert	0	141218
1	1.62	Albert	0	141218
1	1.74	Albert	0	141218
0	0.6	Albert	0	141218
1	2.4	Albert	0	141218
1	2.4	Albert	0	141218
1	1.74	Albert	0	141218
1	1.62	Albert	0	141218
0	1.05	Albert	0	141218
0	0.6	Albert	0	141218
0	1.26	Albert	0	141218
0	1.38	Albert	0	141218
1	2.4	Albert	0	141218
1	2.4	Albert	0	141218
1	1.74	Albert	0	141218
1	2.4	Albert	0	141218
1	1.38	Albert	0	141218
0	1.62	Albert	0	141218
1	1.74	Albert	0	141218
1	2.4	Albert	0	141218
1	2.4	Albert	0	141218
0	2.4	Albert	0	141218
1	2.4	Albert	0	141218
0	0.6	Albert	0	141218
0	1.62	Albert	0	141218
0	1.95	Albert	0	141218
0	1.74	Albert	0	141218
0	2.4	Albert	0	141218
1	2.4	Albert	0	141218
1	2.4	Albert	0	141218
0	0.6	Albert	0	141218
1	1.74	Albert	0	141218
1	1.74	Albert	0	141218
1	0.6	Albert	0	141218
0	1.62	Albert	0	141218
1	1.26	Albert	0	141218
1	1.74	Albert	0	141218
1	1.74	Albert	0	141218
1	2.4	Albert	0	141218
1	2.4	Albert	0	141218
0	1.62	Albert	0	141218
1	1.62	Albert	0	141218
1	1.95	Albert	0	141218
1	1.95	Albert	0	141218
1	1.26	Albert	0	141218
1	1.62	Albert	0	141218
1	2.4	Albert	0	141218
0	1.38	Albert	0	141218
1	1.62	Albert	0	141218
1	1.62	Albert	0	141218
1	1.38	Albert	0	141218
0	1.26	Albert	0	141218
1	1.95	Albert	0	141218
0	1.38	Albert	0	141218
1	1.62	Albert	0	141218
1	1.62	Albert	0	141218
1	2.4	Albert	0	141218
1	0.6	Albert	0	141218
0	1.26	Albert	0	141218
0	1.26	Albert	0	141218
0	1.38	Albert	0	141218
0	0.6	Albert	0	141218
1	1.95	Albert	0	141218
0	1.95	Albert	0	141218
0	0.6	Albert	0	141218
0	1.62	Albert	0	141218
0	0.6	Albert	0	141218
0	1.05	Albert	0	141218
1	1.95	Albert	0	141218
1	1.74	Albert	0	141218
0	1.05	Albert	0	141218
1	1.95	Albert	0	141218
0	0.6	Albert	0	141218
1	1.38	Albert	0	141218
1	1.74	Albert	0	141218
1	1.74	Albert	0	141218
0	1.05	Albert	0	141218
1	1.74	Albert	0	141218
1	2.4	Albert	0	141218
0	1.26	Albert	0	141218
0	1.62	Albert	0	141218
1	2.4	Albert	0	141218
1	1.38	Albert	0	141218
0	1.26	Albert	0	141218
0	1.26	Albert	0	141218
0	0.6	Albert	0	141218
0	0.6	Albert	0	141218
0	1.26	Albert	0	141218
1	2.4	Albert	0	141218
1	1.95	Albert	0	141218
1	1.38	Albert	0	141218
1	1.26	Albert	0	141218
1	1.26	Albert	0	141218
0	1.26	Albert	0	141218
1	1.74	Albert	0	141218
1	1.62	Albert	0	141218
1	1.62	Albert	0	141218
0	1.26	Albert	0	141218
0	1.74	Albert	0	141218
1	1.95	Albert	0	141218
1	1.74	Albert	0	141218
1	2.4	Albert	0	141218
1	1.62	Albert	0	141218
1	1.95	Albert	0	141218
1	1.95	Albert	0	141218
1	2.4	Albert	0	141218
1	1.38	Albert	0	141218
0	1.38	Albert	0	141218
1	1.62	Albert	0	141218
0	1.26	Albert	0	141218
1	1.95	Albert	0	141218
0	1.62	Albert	0	141218
0	0.6	Albert	0	141218
1	1.74	Albert	0	141218
1	1.95	Albert	0	141218
0	1.74	Albert	0	141218
1	1.38	Albert	0	141218
0	1.38	Albert	0	141218
1	1.74	Albert	0	141218
0	1.05	Albert	0	141218
0	1.38	Albert	0	141218
1	1.95	Albert	0	141218
0	1.38	Albert	0	141218
1	2.4	Albert	0	141218
1	1.95	Albert	0	141218
0	1.05	Albert	0	141218
0	1.26	Albert	0	141218
0	1.38	Albert	0	141218
0	1.38	Albert	0	141218
1	1.26	Albert	0	141218
0	1.26	Albert	0	141218
1	1.74	Albert	0	141218
1	2.4	Albert	0	141218
0	0.6	Albert	0	141218
0	1.26	Albert	0	141218
0	1.05	Albert	0	141218
0	1.38	Albert	0	141218
1	2.4	Albert	0	141218
0	1.95	Albert	0	141218
0	1.38	Albert	0	141218
1	2.4	Albert	0	141218
0	0.6	Albert	0	141218
0	0.6	Albert	0	141218
0	1.38	Albert	0	141218
0	1.05	Albert	0	141218
1	1.62	Albert	0	141218
1	1.62	Albert	0	141218
1	1.74	Albert	0	141218
1	1.26	Albert	0	141218
0	1.26	Albert	0	141218
1	1.38	Albert	0	141218
1	2.4	Albert	0	141218
1	1.38	Albert	0	141218
0	1.26	Albert	0	141218
1	1.62	Albert	0	141218
1	1.38	Albert	0	141218
0	1.38	Albert	0	141218
0	0.6	Albert	0	141218
1	1.38	Albert	0	141218
0	1.05	Albert	0	141218
0	1.05	Albert	0	141218
1	1.26	Albert	0	141218
1	1.95	Albert	0	141218
1	1.62	Albert	0	141218
1	1.62	Albert	0	141218
1	1.05	Albert	0	141218
0	1.74	Albert	0	141218
1	1.95	Albert	0	141218
1	1.95	Albert	0	141218
1	1.62	Albert	0	141218
0	1.26	Albert	0	141218
1	1.95	Albert	0	141218
0	1.05	Albert	0	141218
1	2.4	Albert	0	141218
1	1.26	Albert	0	141218
1	1.95	Albert	0	141218
0	0.6	Albert	0	141218
0	0.6	Albert	0	141218
1	2.4	Albert	0	141218
1	1.62	Albert	0	141218
1	2.4	Albert	0	141218
1	1.62	Albert	0	141218
0	0.6	Albert	0	141218
1	1.74	Albert	0	141218
1	1.05	Albert	0	141218
1	1.74	Albert	0	141218
1	1.26	Albert	0	141218
1	1.95	Albert	0	141218
0	0.6	Albert	0	141218
0	0.6	Albert	0	141218
1	1.95	Albert	0	141218
1	0.6	Albert	0	141218
1	1.95	Albert	0	141218
1	1.38	Albert	0	141218
0	1.38	Albert	0	141218
0	0.6	Albert	0	141218
0	1.05	Albert	0	141218
0	0.6	Albert	0	141218
0	2.4	Albert	0	141218
1	1.95	Albert	0	141218
0	1.05	Albert	0	141218
1	1.74	Albert	0	141218
1	2.4	Albert	0	141218
1	1.74	Albert	0	141218
0	1.38	Albert	0	141218
1	1.95	Albert	0	141218
0	1.62	Albert	0	141218
1	1.95	Albert	0	141218
0	1.62	Albert	0	141218
0	1.05	Albert	0	141218
1	1.26	Albert	0	141218
0	1.26	Albert	0	141218
0	1.38	Albert	0	141218
0	1.05	Albert	0	141218
1	2.4	Albert	0	141218
0	1.95	Albert	0	141218
1	2.4	Albert	0	141218
1	1.95	Albert	0	141218
1	1.95	Albert	0	141218
0	0.6	Albert	0	141218
1	2.4	Albert	0	141218
1	1.74	Albert	0	141218
1	2.4	Albert	0	141218
1	1.74	Albert	0	141218
1	1.74	Albert	0	141218
1	1.62	Albert	0	141218
1	1.26	Albert	0	141218
1	2.4	Albert	0	141218
1	1.95	Albert	0	141218
0	1.26	Albert	0	141218
0	1.38	Albert	0	141218
1	1.74	Albert	0	141218
1	2.4	Albert	0	141218
0	1.05	Albert	0	141218
0	1.05	Albert	0	141218
1	1.95	Albert	0	141218
1	1.05	Albert	0	141218
1	2.4	Albert	0	141218
1	1.62	Albert	0	141218
0	1.05	Albert	0	141218
1	1.62	Albert	0	141218
0	1.26	Albert	0	141218
0	1.26	Albert	0	141218
1	1.74	Albert	0	141218
1	1.95	Albert	0	141218
1	1.05	Albert	0	141218
1	2.4	Albert	0	141218
0	1.05	Albert	0	141218
0	0.6	Albert	0	141218
0	1.62	Albert	0	141218
0	1.05	Albert	0	141218
0	1.62	Albert	0	141218
1	1.62	Albert	0	141218
1	1.95	Albert	0	141218
1	1.74	Albert	0	141218
0	1.05	Albert	0	141218
0	1.38	Albert	0	141218
0	1.05	Albert	0	141218
1	1.38	Albert	0	141218
1	2.4	Albert	0	141218
0	0.6	Albert	0	141218
1	1.26	Albert	0	141218
0	1.26	Albert	0	141218
1	1.74	Albert	0	141218
0	1.26	Albert	0	141218
1	1.62	Albert	0	141218
1	1.26	Albert	0	141218
0	0.6	Albert	0	141218
1	1.74	Albert	0	141218
0	1.38	Albert	0	141218
1	1.95	Albert	0	141218
0	1.38	Albert	0	141218
1	1.62	Albert	0	141218
1	1.74	Albert	0	141218
0	0.6	Albert	0	141218
1	1.26	Albert	0	141218
0	1.05	Albert	0	141218
1	1.95	Albert	0	141218
0	1.05	Albert	0	141218
1	1.38	Albert	0	141218
0	0.6	Albert	0	141218
1	1.95	Albert	0	141218
0	1.38	Albert	0	141218
0	1.38	Albert	0	141218
1	1.74	Albert	0	141218
0	1.26	Albert	0	141218
0	0.6	Albert	0	141218
1	1.95	Albert	0	141218
0	1.95	Albert	0	141218
1	1.38	Albert	0	141218
0	1.26	Albert	6e-08	141219
1	2.4	Albert	6e-08	141219
0	0.6	Albert	6e-08	141219
0	1.62	Albert	6e-08	141219
0	1.26	Albert	6e-08	141219
0	1.74	Albert	6e-08	141219
0	1.74	Albert	6e-08	141219
0	1.74	Albert	6e-08	141219
0	1.05	Albert	6e-08	141219
1	1.95	Albert	6e-08	141219
1	1.74	Albert	6e-08	141219
0	1.26	Albert	6e-08	141219
1	1.95	Albert	6e-08	141219
0	0.6	Albert	6e-08	141219
1	1.62	Albert	6e-08	141219
0	0.6	Albert	6e-08	141219
1	1.74	Albert	6e-08	141219
1	2.4	Albert	6e-08	141219
1	2.4	Albert	6e-08	141219
0	0.6	Albert	6e-08	141219
1	1.95	Albert	6e-08	141219
1	1.95	Albert	6e-08	141219
1	1.74	Albert	6e-08	141219
0	1.05	Albert	6e-08	141219
1	0.6	Albert	6e-08	141219
0	1.95	Albert	6e-08	141219
1	1.38	Albert	6e-08	141219
0	1.05	Albert	6e-08	141219
1	2.4	Albert	6e-08	141219
0	1.05	Albert	6e-08	141219
1	1.95	Albert	6e-08	141219
1	2.4	Albert	6e-08	141219
1	1.62	Albert	6e-08	141219
1	1.95	Albert	6e-08	141219
1	1.62	Albert	6e-08	141219
1	2.4	Albert	6e-08	141219
1	2.4	Albert	6e-08	141219
0	1.74	Albert	6e-08	141219
0	1.38	Albert	6e-08	141219
1	1.74	Albert	6e-08	141219
0	1.05	Albert	6e-08	141219
1	1.62	Albert	6e-08	141219
0	1.74	Albert	6e-08	141219
0	0.6	Albert	6e-08	141219
1	2.4	Albert	6e-08	141219
0	1.38	Albert	6e-08	141219
1	1.62	Albert	6e-08	141219
0	1.38	Albert	6e-08	141219
1	2.4	Albert	6e-08	141219
1	1.95	Albert	6e-08	141219
0	2.4	Albert	6e-08	141219
0	0.6	Albert	6e-08	141219
1	1.38	Albert	6e-08	141219
1	2.4	Albert	6e-08	141219
0	1.38	Albert	6e-08	141219
1	1.62	Albert	6e-08	141219
1	1.62	Albert	6e-08	141219
0	2.4	Albert	6e-08	141219
1	1.38	Albert	6e-08	141219
1	1.95	Albert	6e-08	141219
0	0.6	Albert	6e-08	141219
1	2.4	Albert	6e-08	141219
0	1.05	Albert	6e-08	141219
0	1.05	Albert	6e-08	141219
1	1.38	Albert	6e-08	141219
0	1.05	Albert	6e-08	141219
0	0.6	Albert	6e-08	141219
0	1.62	Albert	6e-08	141219
1	1.95	Albert	6e-08	141219
0	1.62	Albert	6e-08	141219
0	1.74	Albert	6e-08	141219
0	1.38	Albert	6e-08	141219
1	1.95	Albert	6e-08	141219
1	1.74	Albert	6e-08	141219
0	1.95	Albert	6e-08	141219
1	0.6	Albert	6e-08	141219
0	0.6	Albert	6e-08	141219
1	2.4	Albert	6e-08	141219
0	1.38	Albert	6e-08	141219
1	1.62	Albert	6e-08	141219
1	1.95	Albert	6e-08	141219
1	2.4	Albert	6e-08	141219
1	2.4	Albert	6e-08	141219
1	1.74	Albert	6e-08	141219
0	1.62	Albert	6e-08	141219
0	1.05	Albert	6e-08	141219
0	0.6	Albert	6e-08	141219
0	1.74	Albert	6e-08	141219
0	1.62	Albert	6e-08	141219
0	1.05	Albert	6e-08	141219
0	0.6	Albert	6e-08	141219
1	1.62	Albert	6e-08	141219
0	1.38	Albert	6e-08	141219
1	1.74	Albert	6e-08	141219
0	1.05	Albert	6e-08	141219
1	2.4	Albert	6e-08	141219
0	1.74	Albert	6e-08	141219
1	1.38	Albert	6e-08	141219
0	0.6	Albert	6e-08	141219
0	1.38	Albert	6e-08	141219
0	1.26	Albert	6e-08	141219
1	1.38	Albert	6e-08	141219
0	1.62	Albert	6e-08	141219
1	0.6	Albert	6e-08	141219
0	1.74	Albert	6e-08	141219
0	1.26	Albert	6e-08	141219
1	1.62	Albert	6e-08	141219
0	1.38	Albert	6e-08	141219
1	1.74	Albert	6e-08	141219
1	2.4	Albert	6e-08	141219
1	1.26	Albert	6e-08	141219
0	1.26	Albert	6e-08	141219
1	1.38	Albert	6e-08	141219
1	1.74	Albert	6e-08	141219
0	0.6	Albert	6e-08	141219
1	1.95	Albert	6e-08	141219
0	1.74	Albert	6e-08	141219
0	1.74	Albert	6e-08	141219
1	0.6	Albert	6e-08	141219
0	1.95	Albert	6e-08	141219
0	1.95	Albert	6e-08	141219
1	1.38	Albert	6e-08	141219
1	2.4	Albert	6e-08	141219
0	0.6	Albert	6e-08	141219
1	1.74	Albert	6e-08	141219
0	0.6	Albert	6e-08	141219
0	0.6	Albert	6e-08	141219
0	0.6	Albert	6e-08	141219
1	1.62	Albert	6e-08	141219
1	1.95	Albert	6e-08	141219
1	0.6	Albert	6e-08	141219
0	0.6	Albert	6e-08	141219
1	2.4	Albert	6e-08	141219
0	0.6	Albert	6e-08	141219
1	1.38	Albert	6e-08	141219
0	1.95	Albert	6e-08	141219
0	1.62	Albert	6e-08	141219
0	1.74	Albert	6e-08	141219
0	1.38	Albert	6e-08	141219
1	2.4	Albert	6e-08	141219
0	1.05	Albert	6e-08	141219
1	1.74	Albert	6e-08	141219
0	1.38	Albert	6e-08	141219
1	1.95	Albert	6e-08	141219
0	0.6	Albert	6e-08	141219
0	2.4	Albert	6e-08	141219
0	1.38	Albert	6e-08	141219
1	1.05	Albert	6e-08	141219
0	2.4	Albert	6e-08	141219
0	1.62	Albert	6e-08	141219
0	1.74	Albert	6e-08	141219
1	1.26	Albert	6e-08	141219
1	1.62	Albert	6e-08	141219
1	1.74	Albert	6e-08	141219
0	0.6	Albert	6e-08	141219
1	1.74	Albert	6e-08	141219
0	0.6	Albert	6e-08	141219
0	0.6	Albert	6e-08	141219
0	2.4	Albert	6e-08	141219
0	2.4	Albert	6e-08	141219
0	2.4	Albert	6e-08	141219
1	2.4	Albert	6e-08	141219
1	2.4	Albert	6e-08	141219
1	1.26	Albert	6e-08	141219
0	1.38	Albert	6e-08	141219
1	2.4	Albert	6e-08	141219
0	1.62	Albert	6e-08	141219
1	1.62	Albert	6e-08	141219
1	1.62	Albert	6e-08	141219
0	1.05	Albert	6e-08	141219
1	1.95	Albert	6e-08	141219
0	0.6	Albert	6e-08	141219
1	1.62	Albert	6e-08	141219
1	1.38	Albert	6e-08	141219
1	1.38	Albert	6e-08	141219
1	1.95	Albert	6e-08	141219
1	1.95	Albert	6e-08	141219
1	1.26	Yuri	0	141216
1	1.62	Yuri	0	141216
0	1.38	Yuri	0	141216
1	1.62	Yuri	0	141216
1	0.6	Yuri	0	141216
1	1.74	Yuri	0	141216
0	0.6	Yuri	0	141216
1	2.4	Yuri	0	141216
1	2.4	Yuri	0	141216
0	0.6	Yuri	0	141216
0	0.6	Yuri	0	141216
1	1.95	Yuri	0	141216
0	1.05	Yuri	0	141216
0	1.26	Yuri	0	141216
1	1.74	Yuri	0	141216
0	0.6	Yuri	0	141216
0	1.74	Yuri	0	141216
1	2.4	Yuri	0	141216
1	2.4	Yuri	0	141216
0	1.38	Yuri	0	141216
1	1.74	Yuri	0	141216
0	1.38	Yuri	0	141216
0	0.6	Yuri	0	141216
1	2.4	Yuri	0	141216
0	1.05	Yuri	0	141216
0	1.38	Yuri	0	141216
1	2.4	Yuri	0	141216
0	0.6	Yuri	0	141216
1	1.74	Yuri	0	141216
0	0.6	Yuri	0	141216
0	1.74	Yuri	0	141216
1	2.4	Yuri	0	141216
1	1.62	Yuri	0	141216
1	1.74	Yuri	0	141216
0	1.26	Yuri	0	141216
1	2.4	Yuri	0	141216
0	1.26	Yuri	0	141216
0	1.05	Yuri	0	141216
1	1.38	Yuri	0	141216
0	1.05	Yuri	0	141216
0	1.38	Yuri	0	141216
0	1.26	Yuri	0	141216
0	1.05	Yuri	0	141216
0	0.6	Yuri	0	141216
1	2.4	Yuri	0	141216
0	1.26	Yuri	0	141216
1	1.62	Yuri	0	141216
0	0.6	Yuri	0	141216
0	1.05	Yuri	0	141216
0	1.26	Yuri	0	141216
1	1.62	Yuri	0	141216
0	1.05	Yuri	0	141216
0	1.26	Yuri	0	141216
1	1.74	Yuri	0	141216
0	1.62	Yuri	0	141216
1	1.62	Yuri	0	141216
0	0.6	Yuri	0	141216
1	2.4	Yuri	0	141216
1	1.62	Yuri	0	141216
0	0.6	Yuri	0	141216
1	1.74	Yuri	0	141216
0	1.26	Yuri	0	141216
0	1.38	Yuri	0	141216
1	1.74	Yuri	0	141216
0	1.05	Yuri	0	141216
1	1.74	Yuri	0	141216
1	2.4	Yuri	0	141216
0	1.26	Yuri	0	141216
0	1.38	Yuri	0	141216
0	1.26	Yuri	0	141216
0	1.05	Yuri	0	141216
1	1.95	Yuri	0	141216
1	2.4	Yuri	0	141216
0	1.26	Yuri	0	141216
1	1.74	Yuri	0	141216
0	1.62	Yuri	0	141216
1	1.05	Yuri	0	141216
1	1.95	Yuri	0	141216
0	0.6	Yuri	0	141216
1	1.62	Yuri	0	141216
0	1.26	Yuri	0	141216
0	1.26	Yuri	0	141216
1	1.62	Yuri	0	141216
1	1.95	Yuri	0	141216
0	1.26	Yuri	0	141216
0	1.26	Yuri	0	141216
1	1.62	Yuri	0	141216
0	1.26	Yuri	0	141216
0	1.05	Yuri	0	141216
0	0.6	Yuri	0	141216
0	1.26	Yuri	0	141216
1	2.4	Yuri	0	141216
1	1.95	Yuri	0	141216
0	1.38	Yuri	0	141216
1	0.6	Yuri	0	141216
1	1.95	Yuri	0	141216
0	1.05	Yuri	0	141216
0	1.26	Yuri	0	141216
1	1.62	Yuri	0	141216
0	1.26	Yuri	0	141216
1	2.4	Yuri	0	141216
0	1.62	Yuri	0	141216
1	0.6	Yuri	0	141216
1	1.05	Yuri	0	141216
1	2.4	Yuri	0	141216
0	1.05	Yuri	0	141216
1	1.74	Yuri	0	141216
1	1.95	Yuri	0	141216
0	1.26	Yuri	0	141216
1	2.4	Yuri	0	141216
0	0.6	Yuri	0	141216
0	1.05	Yuri	0	141216
1	1.74	Yuri	0	141216
0	1.38	Yuri	0	141216
0	1.05	Yuri	0	141216
0	1.26	Yuri	0	141216
0	0.6	Yuri	0	141216
0	1.38	Yuri	0	141216
0	1.05	Yuri	0	141216
0	1.26	Yuri	0	141216
0	1.38	Yuri	0	141216
1	1.62	Yuri	0	141216
1	1.95	Yuri	0	141216
0	1.05	Yuri	0	141216
0	1.62	Yuri	0	141216
1	1.95	Yuri	0	141216
0	1.26	Yuri	0	141216
0	1.38	Yuri	0	141216
0	1.26	Yuri	0	141216
0	1.74	Yuri	0	141216
0	1.38	Yuri	0	141216
0	1.38	Yuri	0	141216
0	0.6	Yuri	0	141216
1	2.4	Yuri	0	141216
1	2.4	Yuri	0	141216
1	2.4	Yuri	0	141216
[truncated: 2,179 more rows]
