# Supplementary material for: Striatal dynamics explain duration judgments
Source: eLife. 2015 Dec 7;4:e11386. doi: 10.7554/eLife.11386 (PMC4721960; doi:10.7554/eLife.11386)
Supplement: Figure 2—source data 1. — Each file in the source data folder is named “‘<animal>_<session>"’, and contains an 8x2 cell "‘spikeCounts"’. For each of the eight stimuli and two choices, "‘spikeCounts"’ contains a matrix of spike counts with dimensions:number of neurons x number of trials x number of time steps. The stimuli (delay to the second tone in seconds) and choices are ordered as follows:STIM_SET = [0.60 1.05 1.26 1.38 1.62 1.74 1.95 2.4];CHOICES = ['incorrect' 'correct'];The spike counts are given from 500 ms prior to trial initiation up to 500 ms after the time of the second tone and were binned in 2 ms wide bins.This folder also includes underlying data for Figures 3 and 4. DOI: http://dx.doi.org/10.7554/eLife.11386.007 [file elife-11386-fig2-data1.zip]

Archive with 82 entries (79 files):
- data/
- data/Bertrand_120808.mat
- __MACOSX/
- __MACOSX/data/
- __MACOSX/data/._Bertrand_120808.mat
- data/Bertrand_120813.mat
- __MACOSX/data/._Bertrand_120813.mat
- data/Bertrand_120815.mat
- __MACOSX/data/._Bertrand_120815.mat
- data/Bertrand_120816.mat
- __MACOSX/data/._Bertrand_120816.mat
- data/Bertrand_120822.mat
- __MACOSX/data/._Bertrand_120822.mat
- data/Bertrand_120824.mat
- __MACOSX/data/._Bertrand_120824.mat
- data/Bertrand_120825.mat
- __MACOSX/data/._Bertrand_120825.mat
- data/Bertrand_120826.mat
- __MACOSX/data/._Bertrand_120826.mat
- data/Bertrand_120827.mat
- __MACOSX/data/._Bertrand_120827.mat
- data/Bertrand_120829.mat
- __MACOSX/data/._Bertrand_120829.mat
- data/Bertrand_120830.mat
- __MACOSX/data/._Bertrand_120830.mat
- data/Bertrand_120901.mat
- __MACOSX/data/._Bertrand_120901.mat
- data/Bertrand_120903.mat
- __MACOSX/data/._Bertrand_120903.mat
- data/Bertrand_120904.mat
- __MACOSX/data/._Bertrand_120904.mat
- data/Bertrand_120906.mat
- __MACOSX/data/._Bertrand_120906.mat
- data/Bertrand_120907.mat
- __MACOSX/data/._Bertrand_120907.mat
- data/Edgar_131107.mat
- __MACOSX/data/._Edgar_131107.mat
- data/Edgar_131108.mat
- __MACOSX/data/._Edgar_131108.mat
- data/Edgar_131109.mat
- __MACOSX/data/._Edgar_131109.mat
- data/Edgar_131110.mat
- __MACOSX/data/._Edgar_131110.mat
- data/Edgar_131114.mat
- __MACOSX/data/._Edgar_131114.mat
- data/Edgar_131115.mat
- __MACOSX/data/._Edgar_131115.mat
- data/Edgar_131116.mat
- __MACOSX/data/._Edgar_131116.mat
- data/Edgar_131117.mat
- __MACOSX/data/._Edgar_131117.mat
- data/Edgar_131118.mat
- __MACOSX/data/._Edgar_131118.mat
- data/Edgar_131125.mat
- __MACOSX/data/._Edgar_131125.mat
- data/Fernando_130509.mat
- __MACOSX/data/._Fernando_130509.mat
- data/Fernando_130510.mat
- __MACOSX/data/._Fernando_130510.mat
- data/Fernando_130511.mat
- __MACOSX/data/._Fernando_130511.mat
- data/Fernando_130513.mat
- __MACOSX/data/._Fernando_130513.mat
- data/Fernando_130514.mat
- __MACOSX/data/._Fernando_130514.mat
- data/Fernando_130515.mat
- __MACOSX/data/._Fernando_130515.mat
- data/Fernando_130516.mat
- __MACOSX/data/._Fernando_130516.mat
- data/Fernando_130517.mat
- __MACOSX/data/._Fernando_130517.mat
- data/Fernando_130518.mat
- __MACOSX/data/._Fernando_130518.mat
- data/Fernando_130519.mat
- __MACOSX/data/._Fernando_130519.mat
- data/Fernando_130530.mat
- __MACOSX/data/._Fernando_130530.mat
- data/Fernando_130603.mat
- __MACOSX/data/._Fernando_130603.mat
- data/READ ME.txt
- __MACOSX/data/._READ ME.txt
- __MACOSX/._data
