# Supplementary material for: Striatal dynamics explain duration judgments
Source: eLife. 2015 Dec 7;4:e11386. doi: 10.7554/eLife.11386 (PMC4721960; doi:10.7554/eLife.11386)
Supplement: Figure 2—source data 1. — Each file in the source data folder is named “‘<animal>_<session>"’, and contains an 8x2 cell "‘spikeCounts"’. For each of the eight stimuli and two choices, "‘spikeCounts"’ contains a matrix of spike counts with dimensions:number of neurons x number of trials x number of time steps. The stimuli (delay to the second tone in seconds) and choices are ordered as follows:STIM_SET = [0.60 1.05 1.26 1.38 1.62 1.74 1.95 2.4];CHOICES = ['incorrect' 'correct'];The spike counts are given from 500 ms prior to trial initiation up to 500 ms after the time of the second tone and were binned in 2 ms wide bins.This folder also includes underlying data for Figures 3 and 4. DOI: http://dx.doi.org/10.7554/eLife.11386.007 [file elife-11386-fig2-data1.zip › data/READ ME.txt]

READ ME

Each file in the "Data" folder, named "<animal>_<session>", contains an 8x2 cell "spikeCounts". For each of the eight stimuli and two choices, "spikeCounts" contains a matrix of spike counts with dimensions:

num neurons x num trials x num time steps.

The stimuli (delay to the second tone in sec) and choices are ordered as follows:

STIM_SET    = [0.60 1.05 1.26 1.38 1.62 1.74 1.95 2.4];
CHOICES     = ['incorrect' 'correct'];

The spike counts are given from 500 ms prior to trial initiation up to 500 ms after the time of the second tone and were binned in 2 ms wide bins.
